# Supplementary material for: Reliability and precision of thermal imaging measurements to study animal behaviour and welfare
Source: PeerJ. 2026 Feb 25;14:e20861. doi: 10.7717/peerj.20861 (PMC12949585; doi:10.7717/peerj.20861)
Supplement: Supplemental Information 2 [file peerj-14-20861-s002.r]

##Reliability and precision of thermal imaging measurements to study animal behaviour and welfare
# Debottam Bhattacharjee, Marianne Mason, Alan McElligott

## To load data sets, clear memory etc.
rm(list=ls()) # clear memory 
setwd("[Insert File Path]")

dat<-read.csv("Data.csv",header=T,stringsAsFactors = FALSE) #Data provided in the supplementary, rename it for loading
names(dat)<-tolower(names(dat)) 
str(dat)

library(rptR)
library(DHARMa)


dat$id<-as.factor(dat$id)
levels(dat$id)

dat$sex<-as.factor(dat$sex)
levels(dat$sex)

dat$measure_no<-ordered(dat$measure_no)
levels(dat$measure_no)

dat$day<-ordered(dat$day)
levels(dat$day)

dat$group_id=as.factor(dat$group_id)
levels(dat$group_id)

dat$trial=ordered(dat$trial)
levels(dat$trial)

dat$session_id=as.factor(dat$session_id)
dat$session_id

dat$measure_no=ordered(dat$measure_no)
levels(dat$trial)


str(dat)


##################################################################################################################################
# LEFT EYE

## Mean temperature of left eye
### Original model (without bootstrapping)
eyel_mean_m1=rptGaussian(eyel_mean~1+(1|id)+(1|session_id),grname=c("id","session_id"),data=dat,nboot = 0, npermut = 0)

### Measuring normality
qqnorm(resid(eyel_mean_m1$mod))
hist(resid((eyel_mean_m1$mod)))
plot(eyel_mean_m1$mod)
simulationOutput <- simulateResiduals(fittedModel = eyel_mean_m1$mod, plot = T)
summary(eyel_mean_m1)

### Identifying outliers
cooksd <- cooks.distance(eyel_mean_m1$mod)
plot(cooksd, pch="*", cex=2, main="Influential Obs by Cooks distance")  # plot cook's distance
abline(h = 10*mean(cooksd, na.rm=T), col="red")  # add cutoff line
text(x=1:length(cooksd)+1, y=cooksd, labels=ifelse(cooksd>10*mean(cooksd, na.rm=T),names(cooksd),""), col="red")  

### Removing outliers
dat$obs<-1:dim(dat)[1]
dat2=subset(dat,obs!=407 & obs!=409 & obs!=376 & obs!=380 & obs!=176 & obs!=177 )

### Fitting model with bootstrapping and outliers removed
eyel_mean_m2=rptGaussian(eyel_mean~1+(1|id)+(1|session_id),grname=c("id","session_id"),data=dat2,nboot = 10000, npermut = 0)

### Measuring normality in newly plotted model
qqnorm(resid(eyel_mean_m2$mod))
hist(resid((eyel_mean_m2$mod)))
plot(eyel_mean_m2$mod)
simulationOutput <- simulateResiduals(fittedModel = eyel_mean_m2$mod, plot = T)

### Output
summary(eyel_mean_m2)
summary(eyel_mean_m2$mod)

### CV
0.6299  / (mean(dat2$eyel_mean,na.rm=T))*100

### Descriptive stats
sd(dat2$eyel_mean,na.rm=T) 
min(dat2$eyel_mean,na.rm=T) 
max(dat2$eyel_mean,na.rm=T) 


###############################################################
## Maximum Temperature of the Left Eye

### Preliminary model without bootstrapping
eyel_max_m1=rptGaussian(eyel_max~1+(1|id)+(1|session_id),grname=c("id","session_id"),data=dat,nboot = 0, npermut = 0)

### Measuring normality
qqnorm(resid(eyel_max_m1$mod))
hist(resid((eyel_max_m1$mod)))
plot(eyel_max_m1$mod)
simulationOutput <- simulateResiduals(fittedModel = eyel_max_m1$mod, plot = T)
summary(eyel_max_m1)

### Identifying outliers
cooksd <- cooks.distance(eyel_max_m1$mod)
plot(cooksd, pch="*", cex=2, main="Influential Obs by Cooks distance")  # plot cook's distance
abline(h = 10*mean(cooksd, na.rm=T), col="red")  # add cutoff line
text(x=1:length(cooksd)+1, y=cooksd, labels=ifelse(cooksd>10*mean(cooksd, na.rm=T),names(cooksd),""), col="red")  


### Removing outliers
dat3=subset(dat,obs!=248 & obs!=195)

#### Fitting model with bootstrapping and outliers removed
eyel_max_m2=rptGaussian(eyel_max~1+(1|id)+(1|session_id),grname=c("id","session_id"),data=dat3,nboot = 10000, npermut = 0)

### Checking normality of new model
qqnorm(resid(eyel_max_m2$mod))
hist(resid((eyel_max_m2$mod)))
plot(eyel_max_m2$mod)
simulationOutput <- simulateResiduals(fittedModel = eyel_max_m2$mod, plot = T)

### Output
summary(eyel_max_m2)
summary(eyel_max_m2$mod)

### CV
0.5638  / (mean(dat3$eyel_max,na.rm=TRUE))*100

### Descriptive stats
sd(dat3$eyel_max,na.rm=TRUE)
min(dat3$eyel_max,na.rm=TRUE)
max(dat3$eyel_max,na.rm=TRUE)


###############################################################
## Minimum temperature of left eye

### Preliminary model without bootstrapping
eyel_min_m1=rptGaussian(eyel_min~1+(1|id)+(1|session_id),grname=c("id","session_id"),data=dat,nboot = 0, npermut = 0)

### Measuring normality
qqnorm(resid(eyel_min_m1$mod))
hist(resid((eyel_min_m1$mod)))
plot(eyel_min_m1$mod)
simulationOutput <- simulateResiduals(fittedModel = eyel_min_m1$mod, plot = T)
summary(eyel_min_m1)

### Identifying outliers
cooksd <- cooks.distance(eyel_min_m1$mod)
plot(cooksd, pch="*", cex=2, main="Influential Obs by Cooks distance")  # plot cook's distance
abline(h = 10*mean(cooksd, na.rm=T), col="red")  # add cutoff line
text(x=1:length(cooksd)+1, y=cooksd, labels=ifelse(cooksd>10*mean(cooksd, na.rm=T),names(cooksd),""), col="red")  

### Excluding outliers
dat5=subset(dat,obs!=177 & obs!=213 & obs!=256 & obs!=263 & obs!=356 & obs!=366 & obs!=367 & obs!=441 & obs!=487)

### Plotting model excluding outliers and with bootstrapping
eyel_min_m3=rptGaussian(eyel_min~1+(1|id)+(1|session_id),grname=c("id","session_id"),data=dat5,nboot = 10000, npermut = 0)

### Looking at normality in new model
qqnorm(resid(eyel_min_m3$mod))
hist(resid((eyel_min_m3$mod)))
plot(eyel_min_m3$mod)
simulationOutput <- simulateResiduals(fittedModel = eyel_min_m3$mod, plot = T)
testUniformity(simulationOutput = simulationOutput)
par(mfrow = c(1,2))
plotResiduals(simulationOutput, dat5$Environment1)
plotResiduals(simulationOutput, dat5$Environment2)

### Model output
summary(eyel_min_m3)
summary(eyel_min_m3$mod)

### CV
(0.8786/ mean(dat5$eyel_min,na.rm=T))*100

### Descriptive statistics
sd(dat5$eyel_min,na.rm=T)
min(dat5$eyel_min,na.rm=T)
max(dat5$eyel_min,na.rm=T)


##################################################################################
# RIGHT EYE

## Mean temperature of the right eye
### Preliminary model without bootstrapping
eyer_mean_m1=rptGaussian(eyer_mean~1+(1|id)+(1|session_id),grname=c("id","session_id"),data=dat,nboot = 0, npermut = 0)

### Measuring normality
qqnorm(resid(eyer_mean_m1$mod))
hist(resid((eyer_mean_m1$mod)))
plot(eyer_mean_m1$mod)
simulationOutput <- simulateResiduals(fittedModel = eyer_mean_m1$mod, plot = T)
summary(eyer_mean_m1)

### Identifying outliers
cooksd <- cooks.distance(eyer_mean_m1$mod)
plot(cooksd, pch="*", cex=2, main="Influential Obs by Cooks distance")  # plot cook's distance
abline(h = 10*mean(cooksd, na.rm=T), col="red")  # add cutoff line
text(x=1:length(cooksd)+1, y=cooksd, labels=ifelse(cooksd>10*mean(cooksd, na.rm=T),names(cooksd),""), col="red")  

### Excluding outliers
dat7=subset(dat,obs!=51 & obs!=52 & obs!=177 & obs!=190 & obs!=278 & obs!=418 & obs!=176)

### Fitting new model with bootstrapping and excluding outliers
eyer_mean_m3=rptGaussian(eyer_mean~1+(1|id)+(1|session_id),grname=c("id","session_id"),data=dat7,nboot = 10000, npermut = 0)
qqnorm(resid(eyer_mean_m3$mod))
hist(resid((eyer_mean_m3$mod)))
plot(eyer_mean_m3$mod)
simulationOutput <- simulateResiduals(fittedModel = eyer_mean_m3$mod, plot = T)

### Output
summary(eyer_mean_m3)
summary(eyer_mean_m3$mod)

### CV
(0.6951/mean(dat7$eyer_mean,na.rm=T))*100

### Descriptive statistics
sd(dat7$eyer_mean,na.rm=T)
min(dat7$eyer_mean,na.rm=T)
max(dat7$eyer_mean,na.rm=T)


#################################################################################################
## Maximum temperature in the left eye 

### Preliminary model without bootstrapping
eyer_max_m1=rptGaussian(eyer_max~1+(1|id)+(1|session_id),grname=c("id","session_id"),data=dat,nboot = 0, npermut = 0)

### Checking for normality
qqnorm(resid(eyer_max_m1$mod))
hist(resid((eyer_max_m1$mod)))
plot(eyer_max_m1$mod)
simulationOutput <- simulateResiduals(fittedModel = eyer_max_m1$mod, plot = T)

### Fitting model with bootstrapping
eyer_max_m1=rptGaussian(eyer_max~1+(1|id)+(1|session_id),grname=c("id","session_id"),data=dat,nboot = 10000, npermut = 0)
summary(eyer_max_m1)
summary(eyer_max_m1$mod)

### CV
(0.6012  / mean(dat$eyer_max,na.rm=T))*100

### Descriptive statistics
sd(dat$eyer_max,na.rm = T)
min(dat$eyer_max,na.rm = T)
max(dat$eyer_max,na.rm = T)


###############################################################################################################
## Minimum temperature in the right eye

### Preliminary model
eyer_min_m1=rptGaussian(eyer_min~1+(1|id)+(1|session_id),grname=c("id","session_id"),data=dat,nboot = 0, npermut = 0)

### Checking for normality
qqnorm(resid(eyer_min_m1$mod))
hist(resid((eyer_min_m1$mod)))
plot(eyer_min_m1$mod)
simulationOutput <- simulateResiduals(fittedModel = eyer_min_m1$mod, plot = T)

### Identifying outliers
cooksd <- cooks.distance(eyer_min_m1$mod)
plot(cooksd, pch="*", cex=2, main="Influential Obs by Cooks distance")  # plot cook's distance
abline(h = 10*mean(cooksd, na.rm=T), col="red")  # add cutoff line
text(x=1:length(cooksd)+1, y=cooksd, labels=ifelse(cooksd>10*mean(cooksd, na.rm=T),names(cooksd),""), col="red") 

## There is one big deviation, with other outliers deviating less from other values

### removing obs 51
dat9=subset(dat,obs!=51)

### Fitting model with outlier removed and with bootstrapping
eyer_min_m2=rptGaussian(eyer_min~1+(1|id)+(1|session_id),grname=c("id","session_id"),data=dat9,nboot = 10000, npermut = 0)

### Checking normality of new model
qqnorm(resid(eyer_min_m2$mod))
hist(resid((eyer_min_m2$mod)))
plot(eyer_min_m2$mod)
simulationOutput <- simulateResiduals(fittedModel = eyer_min_m2$mod, plot = T)

### Output
summary(eyer_min_m2)
summary(eyer_min_m2$mod)

### CV
(0.8936/mean(dat9$eyer_min,na.rm=T))*100

### Descriptive statistics
sd(dat9$eyer_min,na.rm = T)
min(dat9$eyer_min,na.rm = T)
max(dat9$eyer_min,na.rm = T)


#####################################################################################################################
# Descriptives

with(dat,tapply(eyel_mean,trial,mean,na.rm=T)) 
with(dat,tapply(eyel_mean,trial,sd,na.rm=T)) 

with(dat,tapply(eyel_max,trial,mean,na.rm=T)) 
with(dat,tapply(eyel_max,trial,sd,na.rm=T)) 

with(dat,tapply(eyel_min,trial,mean,na.rm=T)) 
with(dat,tapply(eyel_min,trial,sd,na.rm=T)) 

with(dat,tapply(eyer_mean,trial,mean,na.rm=T)) 
with(dat,tapply(eyer_mean,trial,sd,na.rm=T)) 

with(dat,tapply(eyer_max,trial,mean,na.rm=T)) 
with(dat,tapply(eyer_max,trial,sd,na.rm=T))

with(dat,tapply(eyer_min,trial,mean,na.rm=T)) 
with(dat,tapply(eyer_min,trial,sd,na.rm=T)) 

with(dat,tapply(nose_mean,trial,mean,na.rm=T)) 
with(dat,tapply(nose_mean,trial,sd,na.rm=T)) 

with(dat,tapply(nose_max,trial,mean,na.rm=T)) 
with(dat,tapply(nose_max,trial,sd,na.rm=T)) 

with(dat,tapply(nose_min,trial,mean,na.rm=T)) 
with(dat,tapply(nose_min,trial,sd,na.rm=T)) 
