# Supplementary material for: Reliability and precision of thermal imaging measurements to study animal behaviour and welfare
Source: PeerJ. 2026 Feb 25;14:e20861. doi: 10.7717/peerj.20861 (PMC12949585; doi:10.7717/peerj.20861)
Supplement: Supplemental Information 3 [file peerj-14-20861-s003.xlsx]

## Sheet: Description
Variable Heading	Description
id	Goat ID
group_id	Goats were tested in groups of three, with this variable designating the group a given goat was tested in.
sex	Sex of the goat tested
trial	Has a value of between 1 and 5. Each goat got tested five times over five consecutive days. The trial refers to the days into testing for that individual goat.
day	Experiments ran over 19 days. Day refers to the specific day into the experimental period the measurements took place
session_id	Over a given measurement session a single goat was measured five times in each ROI. Each measurement session was given a unique ID
measure_no	Has a value between 1 and 5. In a given measurement session, five frames were extracted and measurements were taken in each ROI
amb_temp	The ambient temperature (degrees C)
amb_humidity	The ambient humidity (RH)
nose_mean	Mean nasal temperature
nose_max	Maximum nasal temperature
nose_min	Minimum nasal temperature
nose_pixels	Number of pixels contained with the nasal ROI
eyeL_mean	Mean temperature of the left eye
eyeL_max	Maximum temperature of the left eye
eyeL_min	Minimum temperature of the left eye
eyeL_pixels	Number of pixels within the ROI over the left eye
eyeR_mean	Mean temperature of the right eye
eyeR_max	Maximum temperature of the left eye
eyeR_min	Minimum temperature of the left eye
eyeR_pixels	Number of pixels within the ROI over the left eye

## Sheet: Data
id	group_id	sex	trial	day	session_id	measure_no	amb_temp	amb_humidity	nose_mean	nose_max	nose_min	nose_pixels	eyeL_mean	eyeL_max	eyeL_min	eyeL_pixels	eyeR_mean	eyeR_max	eyeR_min	eyeR_pixels
Arlo	F	M	1	15	1	1	31.5	61.5	38.6	39.0853	38.0995	86	38.3301	39.0152	37.4852	179	38.4928	39.0736	37.7691	174
Arlo	F	M	1	15	1	2	31.5	61.5	38.5	38.9567	38.0288	132	38.3355	38.9801	37.4674	192	38.4044	39.0385	37.775	161
Arlo	F	M	1	15	1	3	31.5	61.5	38.6	39.0619	38.1584	89	38.3973	39.0152	37.6391	247	38.4577	39.1028	37.7928	218
Arlo	F	M	1	15	1	4	31.5	61.5	38.6	39.0853	38.076	108	38.3659	39.0327	37.4496	192	38.513	39.1496	37.7868	170
Arlo	F	M	1	15	1	5	31.5	61.5	38.6	39.0911	38.1113	184	38.298	39.1379	37.058	237	38.3864	38.9684	35.6587	174
Arlo	F	M	2	16	2	1	29	66	37.4092	38.0208	36.6753	270	37.3729	38.1857	36.4307	212	37.4558	38.174	36.0297	159
Arlo	F	M	2	16	2	2	29	65.5	37.3308	37.9792	36.5438	293	37.0587	37.7136	36.4244	100	37.6091	38.3677	36.8239	102
Arlo	F	M	2	16	2	3	29	65.25	37.6676	38.2323	36.6451	217	37.4205	38.1558	36.1072	189	37.7125	38.3322	36.9606	200
Arlo	F	M	2	16	2	4	29	65	37.4989	38.1379	36.8296	236	37.3431	38.1143	36.2866	188	37.6667	38.2556	36.9783	216
Arlo	F	M	2	16	2	5	29	65	37.5295	38.285	36.8296	204	37.3099	38.0555	35.9692	164	37.5754	38.1202	36.9069	86
Arlo	F	M	3	17	3	1	26.5	72	36.9279	37.6632	36.2721	234	36.8002	37.6218	35.4017	229	36.9747	37.6277	35.6365	139
Arlo	F	M	3	17	3	2	26.5	72	37.12	37.8522	36.32	222	36.7776	37.6809	35.3415	216	36.9488	37.5686	35.6064	151
Arlo	F	M	3	17	3	3	26.5	72.25	37.0294	37.8701	36.1945	273	36.9119	37.7638	36.0268	207	36.998	37.6102	36.1766	159
Arlo	F	M	3	17	3	4	26.5	72.5	37.1378	37.888	36.2904	205	36.8317	37.6872	35.9611	205	36.9723	37.6341	36.2067	161
Arlo	F	M	3	17	3	5	26.5	72	37.0714	37.8345	36.4215	264	36.8472	37.7459	35.5463	209	36.8587	37.4147	35.6966	144
Arlo	F	M	4	18	4	1	25	65	37.2726	38.022	36.2727	122	37.1556	37.9219	35.4753	197	36.8761	37.491	35.9616	180
Arlo	F	M	4	18	4	2	25	65	37.2061	37.9278	36.2727	140	36.9573	37.7922	35.0354	173	36.7421	37.3372	35.9496	130
Arlo	F	M	4	18	4	3	25	65	37.2336	38.0514	36.2786	188	37.0548	37.8865	35.3008	188	36.6962	37.023	35.7697	80
Arlo	F	M	4	18	4	4	25	65	37.014	37.7391	35.7037	114	NA	NA	NA	NA	NA	NA	NA	NA
Arlo	F	M	4	18	4	5	25	64.5	37.1888	37.8566	36.326	102	37.0395	37.8919	35.9612	177	NA	NA	NA	NA
Arlo	F	M	5	19	5	1	25	60.5	36.7589	37.4692	35.7842	200	36.2807	36.9953	34.4268	102	36.9208	37.4987	36.4122	177
Arlo	F	M	5	19	5	2	25	60	36.9168	37.5396	35.7598	148	36.4115	37.1313	35.297	118	36.8487	37.5042	35.9994	192
Arlo	F	M	5	19	5	3	25	60	36.7627	37.3504	35.7778	226	36.3728	37.2379	34.4265	145	36.7249	37.1846	35.5737	113
Arlo	F	M	5	19	5	4	25	59.5	36.7597	37.3855	35.8373	155	36.375	37.0656	34.7896	106	36.7083	37.4978	35.423	209
Arlo	F	M	5	19	5	5	25	59.5	36.7878	37.4387	35.7594	202	36.4353	37.2493	35.2966	114	36.7003	37.3204	35.429	169
Blossom	E	F	1	8	6	1	21	73.5	27.5444	30.9851	24.0801	167	36.6449	37.4226	35.6231	178	36.3775	37.091	34.8036	148
Blossom	E	F	1	8	6	2	21	73.5	27.5134	29.9736	24.665	94	36.4857	37.2273	34.1365	222	36.4322	37.4167	34.2945	177
Blossom	E	F	1	8	6	3	21	73.5	26.588	31.0664	23.4181	253	36.2982	37.2865	35.009	126	36.2716	37.174	34.9305	106
Blossom	E	F	1	8	6	4	21	73.5	27.5932	31.0226	24.0801	169	36.3197	37.464	33.9965	151	36.1175	37.2806	33.3981	96
Blossom	E	F	1	8	6	5	21	74	27.3911	30.7538	24.6452	162	36.4462	37.4408	34.8766	148	36.5638	37.287	35.1422	148
Blossom	E	F	2	9	7	1	23	71.5	36.1679	36.7628	34.8858	140	36.6502	37.5868	34.2189	164	36.8731	37.7285	35.639	156
Blossom	E	F	2	9	7	2	23	71	35.9317	36.6671	33.7432	90	36.7837	37.5509	35.6326	180	36.8534	37.4622	35.7947	183
Blossom	E	F	2	9	7	3	23	70.5	35.9093	36.744	33.7795	109	36.7768	37.7629	35.3134	187	36.8892	37.4676	35.7403	186
Blossom	E	F	2	9	7	4	23	70.5	35.6157	36.7262	33.9808	136	36.7833	37.3552	35.5421	164	36.3999	37.053	35.0843	167
Blossom	E	F	2	9	7	5	23	70.5	36.0299	36.6786	34.7883	114	36.7817	37.8042	35.1326	214	36.7214	37.6508	35.0179	150
Blossom	E	F	3	10	8	1	28	53.5	37.2971	37.6892	36.6697	143	37.4824	38.2838	35.3285	80	37.0106	37.8661	34.7731	73
Blossom	E	F	3	10	8	2	28	53.5	37.3884	37.9663	36.759	154	37.4104	38.2721	35.2743	82	36.92	37.7482	35.1778	82
Blossom	E	F	3	10	8	3	28	53.5	37.2733	37.7069	36.628	160	37.3383	38.3249	34.8941	72	36.8287	37.6007	35.3104	66
Blossom	E	F	3	10	8	4	28	53.75	37.3887	37.6894	36.9078	148	37.4946	38.3017	35.6354	75	36.9083	37.6835	35.4911	50
Blossom	E	F	3	10	8	5	28	54	37.1996	37.8725	36.4138	150	37.6678	38.6302	36.7534	107	NA	NA	NA	NA
Blossom	E	F	4	11	9	1	25	60	NA	NA	NA	NA	36.7985	37.8995	35.5196	97	36.8854	37.8877	35.5917	96
Blossom	E	F	4	11	9	2	25	60	36.022	36.6858	34.7355	177	36.9335	37.6518	35.3271	160	36.963	37.9701	35.7358	136
Blossom	E	F	4	11	9	3	25	60	35.9034	36.4952	35.1162	177	36.7799	37.4746	35.7957	112	36.7847	37.5751	35.5316	98
Blossom	E	F	4	11	9	4	NA	NA	NA	NA	NA	NA	NA	NA	NA	NA	NA	NA	NA	NA
Blossom	E	F	4	11	9	5	25	60	36.0075	36.7691	34.5417	222	36.6672	37.923	34.3537	202	36.7412	37.9819	34.9894	202
Blossom	E	F	5	12	10	1	24.5	63	30.2449	33.6348	26.5338	200	36.1667	37.1018	33.7386	85	36.2301	37.2796	34.3535	80
Blossom	E	F	5	12	10	2	24.5	61.5	30.5032	33.3033	27.616	122	36.6256	37.5148	35.1753	187	36.3761	37.1953	34.4192	136
Blossom	E	F	5	12	10	3	24.5	61.5	30.0382	33.1746	27.5321	155	35.9672	36.8986	34.018	78	35.7504	36.5774	34.1398	84
Blossom	E	F	5	12	10	4	24.5	61.5	30.1787	33.6032	27.6482	209	36.1359	36.8868	34.7706	58	36.2419	37.0292	35.2355	42
Blossom	E	F	5	12	10	5	24.5	61	30.4972	33.3643	27.6804	139	36.6568	37.4611	34.9395	196	36.0095	36.9338	34.0846	177
Davey	B	M	1	1	11	1	24.5	50.5	34.5651	36.1141	32.9464	245	36.0683	37.0662	34.4109	177	35.3225	36.6744	32.5588	161
Davey	B	M	1	1	12	2	24.5	50.5	34.7767	36.3529	33.1243	249	36.0139	37.0544	34.7801	189	35.2538	36.6209	33.4855	150
Davey	B	M	1	1	12	3	24.5	50.5	35.0143	36.3648	33.5344	247	36.1134	37.0662	34.5078	171	35.956	37.1432	33.5161	151
Davey	B	M	1	1	12	4	24.5	50.5	35.0724	36.4721	33.4855	208	36.054	37.2202	34.1255	136	35.7986	37.1136	33.6749	113
Davey	B	M	1	1	12	5	24.5	50.5	35.033	36.4304	33.7237	227	36.0007	37.2084	34.5805	73	35.8661	37.2202	34.1499	58
Davey	B	M	2	2	13	1	22.5	61	28.2101	33.3972	22.4925	172	35.3175	36.4883	33.3054	170	34.7748	35.8491	32.6112	85
Davey	B	M	2	2	13	2	22.5	60	28.4712	31.7018	22.9043	148	35.25	36.4048	33.3911	137	34.8913	36.196	32.4694	80
Davey	B	M	2	2	13	3	22.5	58.5	NA	NA	NA	NA	35.1156	36.3249	32.3936	141	34.9046	36.0562	32.6403	107
Davey	B	M	2	2	13	4	22.5	58	NA	NA	NA	NA	35.0622	36.3781	32.7815	155	35.319	36.217	33.9198	76
Davey	B	M	2	2	13	5	22.5	57.5	NA	NA	NA	NA	35.0564	36.5027	33.3088	145	35.1061	36.2344	33.3027	86
Davey	B	M	3	3	14	1	21.5	64	34.1727	36.1866	27.5408	181	35.6992	36.8299	33.4795	107	NA	NA	NA	NA
Davey	B	M	3	3	14	2	21.5	63.5	34.2719	36.204	27.0104	169	35.7498	36.9006	33.9123	98	NA	NA	NA	NA
Davey	B	M	3	3	14	3	21.5	63.5	34.4385	36.3771	27.1723	240	35.8058	36.9481	34.6289	140	NA	NA	NA	NA
Davey	B	M	3	3	14	4	21.5	63.5	34.4835	36.2339	27.3857	178	35.8067	36.7521	34.5017	136	NA	NA	NA	NA
Davey	B	M	3	3	14	5	21.5	63.5	34.4236	36.2757	28.0617	178	35.7868	36.9956	33.528	112	NA	NA	NA	NA
Davey	B	M	4	4	15	1	22.5	60.5	36.2149	37.0227	34.1895	155	NA	NA	NA	NA	NA	NA	NA	NA
Davey	B	M	4	4	15	2	22.5	61	35.782	36.8273	34.2993	174	NA	NA	NA	NA	NA	NA	NA	NA
Davey	B	M	4	4	15	3	22.5	61	35.6395	36.9223	34.0562	189	NA	NA	NA	NA	NA	NA	NA	NA
Davey	B	M	4	4	15	4	22.5	61	35.3476	36.6431	33.5806	262	35.9798	36.8452	33.8979	134	36.3722	37.0884	34.6387	84
Davey	B	M	4	4	15	5	22.5	61	35.2685	36.8273	33.5867	252	36.0279	36.9876	34.4509	139	36.3902	37.2247	35.1099	96
Davey	B	M	5	5	16	1	22.5	63	NA	NA	NA	NA	35.8781	36.8768	34.5859	126	36.3182	37.203	34.6585	116
Davey	B	M	5	5	16	2	22.5	62.5	35.0909	36.3943	33.2759	162	35.8116	36.8526	33.7649	102	36.31	37.1906	35.069	131
Davey	B	M	5	5	16	3	22.5	63	NA	NA	NA	NA	35.7534	36.6628	33.7043	109	36.3358	37.4101	34.8944	130
Davey	B	M	5	5	16	4	22.5	63	NA	NA	NA	NA	35.8156	36.6807	34.1064	102	36.2538	37.2089	35.0332	140
Davey	B	M	5	5	16	5	22.5	63	35.1561	36.2814	34.3251	132	35.7935	36.7401	34.398	154	36.2805	37.1141	34.84	140
Donald	D	M	1	8	17	1	NA	NA	NA	NA	NA	NA	NA	NA	NA	NA	NA	NA	NA	NA
Donald	D	M	1	8	17	2	21	75	33.5891	35.5163	29.8734	80	36.0457	37.1161	33.5155	147	35.9022	36.8669	33.9489	117
Donald	D	M	1	8	17	3	21	74.5	34.4729	36.3125	29.9868	99	36.2063	37.2934	33.9668	236	36.0439	37.1868	33.912	190
Donald	D	M	1	8	17	4	21	74.5	34.2241	36.1273	30.6224	121	36.2073	37.0326	34.2285	177	35.9101	37.003	32.9019	141
Donald	D	M	1	8	17	5	21	74.5	33.9061	35.612	30.4528	93	36.1448	37.2282	34.2528	196	35.9575	37.0089	33.5396	150
Donald	D	M	2	9	18	1	22	72.5	25.5087	27.559	23.4413	94	35.9503	37.0964	34.0379	130	35.7172	36.621	33.4335	112
Donald	D	M	2	9	18	2	22	72.5	25.4816	27.5074	23.7962	86	36.0566	37.1972	34.5058	164	35.3304	36.6805	32.5301	147
Donald	D	M	2	9	18	3	22	72.75	25.7898	27.5978	24.2032	90	36.1356	37.15	34.6091	194	35.6667	36.9364	32.5427	140
Donald	D	M	2	9	18	4	22	73	25.478	27.3784	23.7895	86	35.9098	37.2687	34.0992	170	35.6909	36.8237	33.9043	172
Donald	D	M	2	9	18	5	22	73	25.5235	27.6237	23.736	110	36.1365	37.4049	34.2452	170	35.7678	36.8653	34.0749	103
Donald	D	M	3	10	19	1	26	59.5	36.0487	36.9339	35.0236	78	37.1534	37.7743	35.6078	133	NA	NA	NA	NA
Donald	D	M	3	10	19	2	26	59.5	35.926	36.8507	34.9451	80	NA	NA	NA	NA	36.5113	37.7802	34.6062	220
Donald	D	M	3	10	19	3	NA	NA	NA	NA	NA	NA	NA	NA	NA	NA	NA	NA	NA	NA
Donald	D	M	3	10	19	4	26	59.5	36.1314	36.9933	34.8181	69	37.0123	37.7861	35.6558	126	36.8087	37.7861	35.0538	145
Donald	D	M	3	10	19	5	26	59.75	35.8528	36.6248	34.5094	74	36.9837	37.7569	35.866	93	NA	NA	NA	NA
Donald	D	M	4	11	20	1	24	62	35.8046	36.5753	34.8472	71	36.541	37.4239	35.1913	170	36.4211	37.2996	34.4354	117
Donald	D	M	4	11	20	2	24	62.5	35.6389	36.5102	34.7085	64	36.63	37.5544	35.2097	120	36.3164	37.2646	34.4115	111
Donald	D	M	4	11	20	3	24	62.5	NA	NA	NA	NA	36.6374	37.513	34.454	142	36.3962	37.3829	34.2536	145
Donald	D	M	4	11	20	4	24	62.5	36.2856	37.0275	35.1796	60	36.5884	37.3415	34.9745	134	36.5536	37.3711	34.8536	163
Donald	D	M	4	11	20	5	24	62.5	35.5827	36.4565	34.8536	60	36.4309	37.4184	34.5146	155	36.5034	37.3652	35.1434	142
Donald	D	M	5	12	21	1	30	49.75	37.8221	38.423	37.0837	35	37.5497	38.4465	35.9928	161	37.4702	38.0175	36.5366	121
Donald	D	M	5	12	21	2	30	49.5	37.3913	37.8759	36.6496	91	37.7746	38.5225	36.6139	232	37.4538	38.2408	36.2679	209
Donald	D	M	5	12	21	3	30	49.75	NA	NA	NA	NA	37.8152	38.6574	36.7153	202	37.6586	38.4875	35.759	147
Donald	D	M	5	12	21	4	30	50	37.9681	38.4408	37.4157	80	37.6697	38.5112	36.6142	212	37.6184	38.3997	36.2562	153
Donald	D	M	5	12	21	5	30	50	38.2681	38.5405	37.8881	50	37.9838	38.6986	36.6202	215	37.8537	38.7396	36.638	164
Dylan	F	M	1	15	22	1	31.5	60.5	37.9844	38.5928	36.8433	214	37.9259	38.6045	37.0099	341	37.7729	38.8331	36.6526	316
Dylan	F	M	1	15	22	2	31.5	59.5	37.9501	38.5804	36.6462	99	37.733	38.4571	36.8964	225	37.6508	38.6156	36.7416	232
Dylan	F	M	1	15	22	3	31.5	60	38.0008	38.5807	36.8371	122	37.8032	38.4809	36.9561	214	37.6816	38.7332	36.706	270
Dylan	F	M	1	15	22	4	31.5	59.5	38.1292	38.6156	37.051	122	37.7686	38.6567	36.7237	170	37.7198	38.727	36.7713	230
Dylan	F	M	1	15	22	5	31.5	59	38.1561	38.6387	37.3179	107	37.7153	38.586	36.6936	220	37.6387	38.5214	36.6459	255
Dylan	F	M	2	16	23	1	28	64.5	36.7735	37.6331	35.3955	126	37.1556	38.0579	36.3494	253	37.0787	38.105	35.4557	261
Dylan	F	M	2	16	23	2	28	64.5	37.0745	38.0343	35.3834	180	37.2188	38.0991	35.8164	329	37.1878	37.9754	36.1162	242
Dylan	F	M	2	16	23	3	28	64.5	37.2451	38.0873	35.6843	155	37.239	38.1815	36.2299	253	37.1648	38.0755	36.1102	217
Dylan	F	M	2	16	23	4	28	64	37.1195	38.0398	35.7561	206	37.2874	38.0692	36.3013	292	37.1469	38.0457	36.0919	264
Dylan	F	M	2	16	23	5	28	64.5	37.2328	38.0814	35.7143	203	37.2919	38.1638	36.2717	263	37.1305	38.052	35.8764	243
Dylan	F	M	3	17	24	1	27	71	36.9139	37.682	35.5411	78	37.4918	38.295	36.6552	134	37.1673	38.295	35.7216	235
Dylan	F	M	3	17	24	2	27	70.5	36.9753	37.6047	35.6431	70	37.2976	38.2357	36.3803	167	37.0441	38.0179	35.7993	199
Dylan	F	M	3	17	24	3	27	70.5	36.9001	37.7466	35.5468	89	37.3607	38.1181	36.5833	143	37.1549	38.012	36.0872	162
Dylan	F	M	3	17	24	4	27	70	36.8374	37.628	35.7029	101	37.386	38.1471	36.386	129	37.1066	38.0882	35.907	212
Dylan	F	M	3	17	24	5	27	70	37.0248	37.6753	36.0449	72	37.358	38.2177	36.577	139	37.0829	38.1235	35.6127	222
Dylan	F	M	4	18	25	1	24.5	65.5	32.9063	34.5737	29.9402	82	36.9338	37.8431	35.8638	176	36.7241	37.7134	34.701	174
Dylan	F	M	4	18	25	2	24.5	66	32.3188	34.9131	29.4847	209	36.9006	37.8613	36.1276	238	36.7895	37.643	35.3595	194
Dylan	F	M	4	18	25	3	24.5	66	32.3062	34.7982	28.8551	133	36.8988	37.6726	35.4197	170	36.7008	37.7493	35.1727	203
Dylan	F	M	4	18	25	4	24.5	66	32.918	34.7195	30.0225	101	36.9446	37.9438	35.9421	184	36.7504	37.8318	35.3414	164
Dylan	F	M	4	18	25	5	24.5	66	32.5933	34.9312	29.3261	134	37.0847	37.9261	35.8042	192	36.6468	37.5131	35.5099	176
Dylan	F	M	5	19	26	1	25.5	60.5	28.1318	30.175	26.4447	92	36.4262	37.4658	35.1007	145	36.0291	37.1579	34.4897	208
Dylan	F	M	5	19	26	2	25.5	60.5	28.2133	29.9795	27.1337	76	36.3079	37.5131	35.0765	126	36.0826	37.2113	34.8228	191
Dylan	F	M	5	19	26	3	25.5	60	28.3138	30.3889	26.7507	116	36.4009	37.3588	35.2751	187	36.3374	37.3529	34.7922	228
Dylan	F	M	5	19	26	4	25.5	60	28.425	30.0992	27.0105	85	36.6784	37.6308	35.5699	165	36.317	37.276	35.2269	180
Dylan	F	M	5	19	26	5	25.5	60	28.4471	29.8783	26.8222	99	36.7725	37.6071	35.6841	136	36.4879	37.3825	35.1305	253
Ewok	A	M	1	1	27	1	25	51	NA	NA	NA	NA	NA	NA	NA	NA	NA	NA	NA	NA
Ewok	A	M	1	1	27	2	25	51	NA	NA	NA	NA	NA	NA	NA	NA	NA	NA	NA	NA
Ewok	A	M	1	1	27	3	25	51	36.3942	36.8916	35.5182	90	36.5959	37.401	34.1892	102	36.3003	37.3241	34.1892	138
Ewok	A	M	1	1	27	4	25	51	36.1917	36.8559	35.0488	96	36.5459	37.5191	35.5963	106	36.316	37.1939	34.4017	112
Ewok	A	M	1	1	27	5	25	51	36.4564	36.8797	35.4762	108	36.5973	37.4896	35.0246	99	36.4523	37.3241	34.4926	130
Ewok	A	M	2	2	28	1	NA	NA	NA	NA	NA	NA	NA	NA	NA	NA	NA	NA	NA	NA
Ewok	A	M	2	2	28	2	NA	NA	NA	NA	NA	NA	NA	NA	NA	NA	NA	NA	NA	NA
Ewok	A	M	2	2	28	3	22	60	33.5849	35.0277	30.0532	70	35.3822	36.2277	33.2283	85	35.1462	36.1561	33.3324	87
Ewok	A	M	2	2	28	4	22.5	58.5	33.4919	34.9931	28.5381	49	35.2983	36.4501	33.2974	112	35.3049	36.0622	33.432	74
Ewok	A	M	2	2	28	5	NA	NA	NA	NA	NA	NA	NA	NA	NA	NA	NA	NA	NA	NA
Ewok	A	M	3	3	29	1	21.5	66.5	26.2224	29.1744	21.872	113	35.6432	36.4932	34.2979	138	35.6761	36.3322	34.4011	123
Ewok	A	M	3	3	29	2	21.5	66.5	26.4845	29.5234	22.0284	94	35.7376	36.8145	34.3222	146	35.4782	36.5051	33.1384	177
Ewok	A	M	3	3	29	3	NA	NA	NA	NA	NA	NA	NA	NA	NA	NA	NA	NA	NA	NA
Ewok	A	M	3	3	29	4	21.5	67.5	26.5109	29.5746	21.9944	118	35.4628	36.3152	34.159	176	35.872	36.5358	34.2805	184
Ewok	A	M	3	3	29	5	21.5	66.5	28.2038	30.2684	23.1503	108	NA	NA	NA	NA	NA	NA	NA	NA
Ewok	A	M	4	4	30	1	23.5	58.5	35.0324	36.3547	32.8117	166	36.257	37.092	34.2967	159	36.7496	37.2934	35.6787	147
Ewok	A	M	4	4	30	2	23.5	58.5	35.8388	36.7299	33.2414	96	36.2454	37.388	33.6207	113	36.4467	37.388	35.1797	141
Ewok	A	M	4	4	30	3	23.5	58.5	35.6446	36.5812	33.8648	105	36.5691	37.3289	35.4445	55	36.6215	37.5712	35.3423	142
Ewok	A	M	4	4	30	4	23.5	58.5	35.6209	36.7358	33.1801	116	36.4719	37.4235	35.3423	113	36.4399	37.2638	34.6362	113
Ewok	A	M	4	4	30	5	23.5	59	35.3057	36.528	29.7504	91	36.6265	37.5894	35.3848	111	36.3439	37.1755	34.6608	116
Ewok	A	M	5	5	31	1	22.5	64	35.6371	36.5685	34.7259	113	36.3043	37.1803	35.0401	134	36.4545	37.0143	35.4015	107
Ewok	A	M	5	5	31	2	22.5	64	36.0332	36.7946	35.0401	86	36.4474	37.3933	34.8892	152	NA	NA	NA	NA
Ewok	A	M	5	5	31	3	22.5	64	36.2659	36.8184	34.9979	75	36.5748	37.4229	34.8892	109	36.426	37.5292	34.7078	114
Ewok	A	M	5	5	31	4	22.5	64	36.1349	36.6459	35.0401	79	36.5734	37.2868	35.6479	99	36.5859	37.6768	34.1072	139
Ewok	A	M	5	5	31	5	22.5	64	36.4021	36.8956	35.6779	46	NA	NA	NA	NA	36.5337	37.2099	35.4136	71
Franky	F	M	1	15	32	1	30.5	61	38.3111	38.6147	37.9619	217	37.9219	38.6616	37.3352	197	38.1378	38.7026	37.4123	211
Franky	F	M	1	15	32	2	30.5	60.5	38.1522	38.4911	37.7551	116	37.6942	38.2443	36.6989	81	37.9212	38.2855	37.0263	177
Franky	F	M	1	15	32	3	30.5	61	37.8608	38.2035	37.2047	118	37.5962	38.1446	36.7826	142	37.8443	38.3799	36.9017	132
Franky	F	M	1	15	32	4	31	61	38.0388	38.3397	37.1403	122	37.7499	38.3162	36.2161	170	37.8768	38.4455	37.1521	155
Franky	F	M	1	15	32	5	31	60.5	38.2969	38.5684	37.8387	172	37.8198	38.3276	36.9141	150	38.0941	38.5919	37.5964	151
Franky	F	M	2	16	33	1	28	66	37.5126	37.6933	37.2316	118	37.2835	38.0473	36.1471	106	37.3778	37.776	36.7442	120
Franky	F	M	2	16	33	2	28	65.5	37.7584	37.9349	36.9164	134	37.3883	38.1352	36.5113	138	37.3009	37.6397	36.8212	91
Franky	F	M	2	16	33	3	28	65.5	37.3491	37.5806	36.7141	100	37.2974	37.7992	36.6664	144	37.0851	37.409	36.6306	74
Franky	F	M	2	16	33	4	28	66	37.5227	37.6579	37.0535	54	NA	NA	NA	NA	NA	NA	NA	NA
Franky	F	M	2	16	33	5	28	66	37.3963	37.5633	37.0594	134	37.2764	37.8468	36.452	85	37.2227	37.7465	36.0093	115
Franky	F	M	3	17	34	1	27	70.75	37.3506	37.5162	36.9824	162	36.9848	37.6522	35.4748	173	36.9153	37.6286	35.8835	104
Franky	F	M	3	17	34	2	27	70.5	37.204	37.4568	36.7025	167	36.9927	37.652	36.1411	171	37.0168	37.8056	35.4385	130
Franky	F	M	3	17	34	3	27	70.5	37.32	37.587	36.7442	144	36.9917	37.6579	36.0572	171	37.0476	37.9885	35.9074	129
Franky	F	M	3	17	34	4	27	70.5	37.4081	37.6284	36.9466	144	37.0292	37.8764	35.7272	189	36.9282	37.6934	36.1411	132
Franky	F	M	3	17	34	5	27	70.5	36.975	37.2969	36.458	103	37.1266	37.7525	36.3026	145	36.9943	37.6047	36.0033	115
Franky	F	M	4	18	35	1	25.5	64	36.6318	37.0304	35.975	118	36.5906	37.2499	35.2479	135	36.4727	37.4038	35.1756	82
Franky	F	M	4	18	35	2	25.5	64	36.3505	36.7928	34.243	132	36.4729	37.1847	34.8676	133	36.4505	37.4452	34.7526	100
Franky	F	M	4	18	35	3	25.5	64	36.5455	36.9057	34.8192	122	36.3482	36.9592	35.1515	117	36.5589	37.5694	34.8494	94
Franky	F	M	4	18	35	4	25.5	64	36.5654	36.9473	35.5008	144	36.6127	37.1372	35.4708	112	36.5775	37.6226	35.3925	97
Franky	F	M	4	18	35	5	25.5	63.5	36.5749	36.9112	35.5486	116	36.6163	37.3501	34.9096	151	36.4878	37.3205	35.0304	109
Franky	F	M	5	19	36	1	26.5	57.5	35.3272	36.333	31.7662	117	36.3154	37.3317	34.6371	158	36.5738	37.2192	35.2293	141
Franky	F	M	5	19	36	2	26.5	57.5	35.8164	36.5239	33.5109	144	36.4632	37.2962	35.5543	116	36.4802	37.1836	34.728	113
Franky	F	M	5	19	36	3	26.5	57.5	35.9295	36.4404	34.4249	105	36.3252	37.1481	35.3859	111	36.5831	37.3435	35	109
Franky	F	M	5	19	36	4	26.5	57.5	35.3605	36.2195	32.1445	144	NA	NA	NA	NA	36.65	37.5682	35.2052	164
Franky	F	M	5	19	36	5	26.5	57.5	35.8349	36.5298	33.8347	110	NA	NA	NA	NA	36.537	37.2429	35.7464	108
Glenda	E	F	1	8	37	1	21.5	71.5	35.7409	36.3	34.7747	245	35.603	36.307	34.4112	95	35.6189	36.7003	33.5585	118
Glenda	E	F	1	8	37	2	21.5	71.5	35.7261	36.0799	34.8896	133	34.9071	36.2473	32.8902	87	35.0588	36.307	33.0623	68
Glenda	E	F	1	8	37	3	NA	NA	NA	NA	NA	NA	NA	NA	NA	NA	NA	NA	NA	NA
Glenda	E	F	1	8	37	4	NA	NA	NA	NA	NA	NA	NA	NA	NA	NA	NA	NA	NA	NA
Glenda	E	F	1	8	37	5	NA	NA	NA	NA	NA	NA	NA	NA	NA	NA	NA	NA	NA	NA
Glenda	E	F	2	9	38	1	25	67	36.498	36.8643	35.9931	118	36.4695	36.8286	35.4287	78	36.0816	36.7454	35.2842	86
Glenda	E	F	2	9	38	2	25	67	36.6762	37.09	35.9452	245	36.5031	37.3922	35.2179	180	36.2914	36.9238	35.0127	134
Glenda	E	F	2	9	38	3	25	67	36.926	37.3094	36.4594	232	36.5551	37.4692	35.519	177	36.2486	37.8353	33.8409	171
Glenda	E	F	2	9	38	4	25	67	36.8633	37.2442	36.1607	167	36.5225	37.1197	35.2661	194	36.4429	37.096	35.3926	133
Glenda	E	F	2	9	38	5	NA	NA	NA	NA	NA	NA	NA	NA	NA	NA	NA	NA	NA	NA
Glenda	E	F	3	10	39	1	28	55	37.5882	37.8615	36.9444	177	37.1316	38.0735	35.6242	181	37.2241	37.8733	36.1576	96
Glenda	E	F	3	10	39	2	28	56.5	37.6336	37.9512	37.2007	186	37.1063	38.1395	35.7573	220	37.1637	38.0101	35.8593	133
Glenda	E	F	3	10	39	3	28	57	37.5437	37.8278	36.3742	217	37.1552	38.0046	35.7216	178	36.98	37.8632	35.5894	126
Glenda	E	F	3	10	39	4	28	56	37.201	37.5141	36.606	156	36.6255	37.4609	35.2457	98	36.5961	37.2477	34.9379	84
Glenda	E	F	3	10	39	5	28	55.25	37.346	37.5726	36.9268	96	36.6056	37.5962	35.3477	130	36.0836	37.407	33.7773	133
Glenda	E	F	4	11	40	1	24.5	60	36.571	36.8913	36.0389	132	36.3851	37.3596	35.1138	107	36.3963	36.9448	35.4931	78
Glenda	E	F	4	11	40	2	NA	NA	NA	NA	NA	NA	NA	NA	NA	NA	NA	NA	NA	NA
Glenda	E	F	4	11	40	3	24.5	60	36.4173	36.7071	35.7573	134	36.4599	37.1524	35.5232	180	36.2962	37.1168	34.7877	177
Glenda	E	F	4	11	40	4	24.5	60	36.3239	36.7725	35.5112	208	36.2882	36.9388	35.1198	104	36.4854	37.3774	35.5532	196
Glenda	E	F	4	11	40	5	24.5	60	36.3498	36.8498	33.5105	152	35.9826	36.5582	34.9569	60	35.8602	37.016	33.4677	93
Glenda	E	F	5	12	41	1	25	59.5	37.4669	37.8224	36.8281	183	NA	NA	NA	NA	NA	NA	NA	NA
Glenda	E	F	5	12	41	2	25	59	37.4065	37.7099	36.6135	238	NA	NA	NA	NA	36.9878	37.763	35.2058	183
Glenda	E	F	5	12	41	3	25	59	37.5207	37.7453	37.0592	140	NA	NA	NA	NA	NA	NA	NA	NA
Glenda	E	F	5	12	41	4	25	59	37.2184	37.5505	36.6611	173	36.9219	37.6273	35.6149	159	NA	NA	NA	NA
Glenda	E	F	5	12	41	5	25	59	37.3567	37.7158	36.5778	242	36.8971	37.928	35.7589	100	36.9624	37.7394	35.6149	103
Goesover	C	M	1	8	42	1	NA	NA	NA	NA	NA	NA	NA	NA	NA	NA	NA	NA	NA	NA
Goesover	C	M	1	8	42	2	22	73	35.9994	36.6274	34.4456	231	36.6129	37.5822	35.1111	210	36.4899	37.1799	35.3461	109
Goesover	C	M	1	8	42	3	22	72.5	35.851	36.5018	34.7421	241	36.3144	37.1794	34.4876	186	36.4053	37.0727	34.8087	146
Goesover	C	M	1	8	42	4	22	72.5	35.6048	36.3587	34.2022	265	36.3623	37.3275	34.8873	207	36.0968	36.9065	34.7239	111
Goesover	C	M	1	8	42	5	22	73	35.9157	36.5678	34.6759	195	36.4963	37.322	34.8151	128	36.3189	37.3398	32.9923	201
Goesover	C	M	2	9	43	1	22	73.5	35.8492	36.3715	35.208	114	36.0295	37.2574	34.3731	170	35.9499	36.9905	33.6605	114
Goesover	C	M	2	9	43	2	22	73.5	35.415	36.3775	33.8742	192	36.0235	37.1211	33.1094	147	35.998	36.9371	34.4642	96
Goesover	C	M	2	9	43	3	22	73.5	35.6399	36.3715	34.2638	162	36.0397	37.1448	34.361	131	35.899	36.9787	33.5322	107
Goesover	C	M	2	9	43	4	22	73.5	35.7681	36.4371	35.0028	178	36.1307	37.0973	34.3853	149	35.7751	36.8123	33.5199	70
Goesover	C	M	2	9	43	5	22	73	35.4789	36.4427	34.2269	224	36.1776	37.2747	34.3484	171	35.8697	36.8237	34.3484	76
Goesover	C	M	3	10	44	1	21.5	71.5	35.1044	36.068	33.8028	226	36.529	37.5598	34.2776	160	36.2703	36.8846	34.2108	89
Goesover	C	M	3	10	44	2	21.5	70.5	35.0509	35.8276	33.8082	155	36.1942	37.2632	34.2343	171	NA	NA	NA	NA
Goesover	C	M	3	10	44	3	21.5	70.5	35.0828	35.7316	33.9362	133	36.0572	37.2691	32.4213	160	NA	NA	NA	NA
Goesover	C	M	3	10	44	4	NA	NA	NA	NA	NA	NA	NA	NA	NA	NA	NA	NA	NA	NA
Goesover	C	M	3	10	44	5	NA	NA	NA	NA	NA	NA	NA	NA	NA	NA	NA	NA	NA	NA
Goesover	C	M	4	11	45	1	24	61.5	36.2901	37.0799	35.1245	222	36.976	37.7246	35.1065	259	36.5641	37.7422	34.0339	203
Goesover	C	M	4	11	45	2	24	61.5	36.5324	37.2103	35.606	178	36.8239	37.6833	34.9737	264	36.6996	37.6479	34.5866	189
Goesover	C	M	4	11	45	3	24	61.5	36.6966	37.2281	35.84	150	36.9042	37.7187	35.0341	302	36.5422	37.3406	34.435	153
Goesover	C	M	4	11	45	4	24	61.5	36.5529	37.2044	35.4858	175	36.8343	37.7717	35.1848	253	36.5204	37.3287	34.6895	177
Goesover	C	M	4	11	45	5	24	61.5	36.2779	37.0799	35.016	240	36.8004	37.701	35.1547	264	36.5766	37.3879	34.3744	224
Goesover	C	M	5	15	46	1	27.5	60.5	36.8293	37.4448	35.7343	194	36.7882	37.7344	34.5696	285	37.0173	37.7639	35.7703	186
Goesover	C	M	5	15	46	2	27.5	60.5	37.011	37.3975	36.064	173	37.0819	37.7285	36.0161	285	37.1171	37.7934	35.6382	141
Goesover	C	M	5	15	46	3	27.5	61	36.9543	37.4157	36.0524	194	37.0525	37.7348	35.6445	285	37.1027	37.7702	35.5603	165
Goesover	C	M	5	15	46	4	27.5	61	37.1587	37.6049	36.4111	188	36.9383	37.6935	34.679	247	37.2263	37.9295	35.6805	174
Goesover	C	M	5	15	46	5	27.5	61	37.2772	37.7171	36.5424	166	37.0574	37.7466	35.3316	264	37.2516	37.8764	35.8306	177
Hattie	D	F	1	8	47	1	21.5	72.5	23.7755	25.8597	22.7467	114	35.687	36.7369	33.7731	130	35.3533	36.7429	33.5654	103
Hattie	D	F	1	8	47	2	21.5	72.5	23.5828	25.3142	22.6386	113	35.5345	36.7012	33.8158	117	35.4198	36.9449	33.8646	141
Hattie	D	F	1	8	47	3	21.5	72.5	23.7793	25.3801	22.9288	98	NA	NA	NA	NA	NA	NA	NA	NA
Hattie	D	F	1	8	47	4	21.5	72.5	23.7808	25.2615	22.8614	90	NA	NA	NA	NA	NA	NA	NA	NA
Hattie	D	F	1	8	47	5	21.5	72.5	23.799	25.538	22.6116	93	NA	NA	NA	NA	NA	NA	NA	NA
Hattie	D	F	2	9	48	1	21.5	75.5	24.0851	25.3808	23.1311	82	35.6424	36.7456	34.2504	109	35.5539	37.1376	32.0287	118
Hattie	D	F	2	9	48	2	21.5	75	24.0994	25.4597	23.0166	72	35.4729	36.8106	34.1101	119	35.5098	37.1905	33.8482	120
Hattie	D	F	2	9	48	3	21.5	75	24.0054	25.2687	23.2252	88	35.5829	36.8641	34.0005	119	35.6657	37.1312	33.9152	120
Hattie	D	F	2	9	48	4	21.5	75	24.1284	25.4531	23.1378	94	35.983	37.0541	34.7715	106	35.6117	36.9651	33.7505	106
Hattie	D	F	2	9	48	5	21.5	75	NA	NA	NA	NA	35.7316	36.9176	33.9396	115	35.5121	37.1549	33.7505	124
Hattie	D	F	3	10	49	1	25.5	60	36.978	37.5244	36.2888	88	37.1891	37.9668	36.1035	126	36.8152	37.7724	35.5639	80
Hattie	D	F	3	10	49	2	25.5	60	37.155	37.5658	36.4082	40	37.1331	37.8902	36.1274	116	37.1739	37.849	35.822	55
Hattie	D	F	3	10	49	3	25.5	60	36.8381	37.4239	36.247	86	37.041	37.8018	35.3655	127	36.7889	37.6603	34.6832	80
Hattie	D	F	3	10	49	4	25.5	60	NA	NA	NA	NA	37.0304	37.8844	36.1334	96	37.0547	37.8136	35.654	72
Hattie	D	F	3	10	49	5	25.5	60.5	36.8712	37.3948	35.8644	68	37.0175	37.8848	35.9902	124	36.7329	37.5544	35.0403	92
Hattie	D	F	4	11	50	1	24	63.5	36.3874	36.8622	35.6076	88	NA	NA	NA	NA	36.2786	37.3839	34.5518	87
Hattie	D	F	4	11	50	2	24	63.5	36.0645	36.7373	34.8181	83	NA	NA	NA	NA	36.2349	37.3898	35.1442	132
Hattie	D	F	4	11	50	3	24	63	36.2766	36.8498	35.6252	88	36.4092	37.2769	35.1599	168	36.3578	37.2947	35.4269	117
Hattie	D	F	4	11	50	4	24	63	36.3981	36.826	35.3427	72	NA	NA	NA	NA	36.2532	37.478	34.8782	116
Hattie	D	F	4	11	50	5	24	63	NA	NA	NA	NA	NA	NA	NA	NA	36.3054	37.5017	35.1016	131
Hattie	D	F	5	12	51	1	29.5	50	38.1594	38.5446	37.5147	109	37.715	38.4567	36.6782	118	NA	NA	NA	NA
Hattie	D	F	5	12	51	2	29.5	50	38.1616	38.4684	37.4319	109	37.796	38.5681	36.7497	117	37.2031	38.2043	35.1019	132
Hattie	D	F	5	12	51	3	29.5	50	38.0069	38.3041	37.355	109	37.5508	37.2748	36.0993	134	NA	NA	NA	NA
Hattie	D	F	5	12	51	4	29.5	49.5	38.1176	38.4269	37.6206	90	37.6911	38.4211	36.8326	98	NA	NA	NA	NA
Hattie	D	F	5	12	51	5	29.5	49.5	38.108	38.4504	37.5084	109	37.742	38.4563	36.4813	96	37.3298	38.2861	35.6855	96
Heidi	D	F	1	8	52	1	21.5	74	27.8194	30.6685	25.6632	99	35.5278	36.6729	32.8059	183	35.5064	36.4167	33.3401	175
Heidi	D	F	1	8	52	2	21.5	74	27.3383	30.3921	25.1233	96	35.6536	36.6372	32.9289	195	35.6174	36.4942	33.5787	195
Heidi	D	F	1	8	52	3	NA	NA	NA	NA	NA	NA	NA	NA	NA	NA	NA	NA	NA	NA
Heidi	D	F	1	8	52	4	21.5	74	27.237	29.9132	25.2948	93	35.6142	36.8453	32.695	202	35.6482	36.7502	32.0896	185
Heidi	D	F	1	8	52	5	21.5	74	27.4893	30.2726	24.892	97	35.6773	36.8394	33.5971	213	35.5756	36.5716	33.3156	154
Heidi	D	F	2	9	53	1	21.5	73.5	27.9836	30.3981	26.0368	85	35.7951	36.6188	34.8308	75	35.6863	36.7022	33.9141	116
Heidi	D	F	2	9	53	2	21.5	73.5	27.0707	29.7675	25.5251	112	35.3791	36.6724	33.0637	96	35.4886	36.6665	33.3091	123
Heidi	D	F	2	9	53	3	NA	NA	NA	NA	NA	NA	NA	NA	NA	NA	NA	NA	NA	NA
Heidi	D	F	2	9	53	4	21.5	74	27.2563	28.9808	25.8076	55	35.3917	36.2555	32.4668	156	35.0718	36.1599	33.4442	119
Heidi	D	F	2	9	53	5	21.5	74	27.0678	28.9999	25.5778	76	NA	NA	NA	NA	NA	NA	NA	NA
Heidi	D	F	3	10	54	1	25.5	61	36.6809	37.7202	34.6961	112	36.6647	37.844	33.5704	191	36.5236	37.673	34.4415	158
Heidi	D	F	3	10	54	2	25.5	61	36.6056	37.7379	34.4657	94	36.5378	37.7438	32.988	202	36.3614	37.5667	33.4664	155
Heidi	D	F	3	10	54	3	25.5	61	36.5634	37.4367	35.1734	86	36.7081	37.4721	35.2156	141	36.4619	37.6789	34.3625	170
Heidi	D	F	3	10	54	4	25.5	61	36.6127	37.3716	35.0467	80	NA	NA	NA	NA	36.6411	37.7615	34.5931	136
Heidi	D	F	3	10	54	5	25.5	61	36.3974	37.4071	33.9306	118	NA	NA	NA	NA	36.4046	37.3775	35.0165	98
Heidi	D	F	4	11	55	1	24	62.5	NA	NA	NA	NA	NA	NA	NA	NA	NA	NA	NA	NA
Heidi	D	F	4	11	55	2	24	62.5	33.1368	35.7209	29.8361	91	36.1556	37.1639	32.7489	225	35.9197	36.9741	33.9616	173
Heidi	D	F	4	11	55	3	24	62.5	33.5167	35.9127	30.1958	91	36.0223	36.986	33.4181	233	35.9454	36.8909	33.8336	154
Heidi	D	F	4	11	55	4	24	62.5	33.0318	35.3543	29.994	73	35.9632	37.1935	33.3079	189	35.903	37.1105	33.6749	144
Heidi	D	F	4	11	55	5	24	62.5	32.978	35.4686	29.4119	78	36.1576	37.152	33.7543	171	35.9809	37.1283	33.9799	155
Heidi	D	F	5	12	56	1	30	50	38.1648	38.5873	37.0245	92	37.7508	38.5815	36.4592	286	37.6808	38.6342	35.4467	204
Heidi	D	F	5	12	56	2	30	49.5	38.2896	38.7216	37.3088	82	37.7836	38.786	36.4947	250	37.8035	38.8561	35.9028	199
Heidi	D	F	5	12	56	3	30	49.5	38.103	38.5342	37.214	81	37.6012	38.5049	36.3992	209	37.6489	38.5928	35.8489	185
Heidi	D	F	5	12	56	4	30	49.5	38.2832	38.8035	36.3395	119	37.7179	38.5694	36.1842	257	37.652	38.7626	35.4645	217
Heidi	D	F	5	12	56	5	30	49	38.2205	38.7095	37.1129	107	37.7452	38.8498	36.3452	208	37.6942	38.727	36.3631	219
Jeffers	C	M	1	8	57	1	22	72	32.6858	35.1344	28.2279	126	35.3917	36.1671	33.2862	105	34.3335	35.6459	32.8133	84
Jeffers	C	M	1	8	57	2	22	72	33.0986	35.2369	27.9196	155	35.6111	36.5788	33.7144	104	34.2436	35.5618	32.1281	49
Jeffers	C	M	1	8	57	3	22	72.5	33.1071	35.3878	28.1896	107	35.3707	36.1197	33.262	60	34.9448	35.6283	33.4703	64
Jeffers	C	M	1	8	57	4	NA	NA	NA	NA	NA	NA	NA	NA	NA	NA	NA	NA	NA	NA
Jeffers	C	M	1	8	57	5	NA	NA	NA	NA	NA	NA	NA	NA	NA	NA	NA	NA	NA	NA
Jeffers	C	M	2	9	58	1	22.5	72.5	26.2039	28.825	24.4241	190	36.0634	36.8916	34.6964	134	35.7449	36.5346	34.1927	54
Jeffers	C	M	2	9	58	2	22.5	72.5	26.1647	28.2044	24.3577	144	36.1686	36.9451	34.2961	120	36.0786	37.0223	34.7206	87
Jeffers	C	M	2	9	58	3	NA	NA	NA	NA	NA	NA	NA	NA	NA	NA	NA	NA	NA	NA
Jeffers	C	M	2	9	58	4	22.5	72.5	26.127	28.121	24.8155	123	36.188	37.1053	34.7569	169	35.646	36.2063	33.9004	69
Jeffers	C	M	2	9	58	5	22.5	72.5	26.1279	28.0824	24.7427	150	36.3055	37.2357	35.1315	126	35.3405	35.9311	33.8395	42
Jeffers	C	M	3	10	59	1	21	70.5	25.4512	27.7731	24.0928	107	35.9913	37.1059	34.6135	113	35.7152	36.3089	34.3407	52
Jeffers	C	M	3	10	59	2	NA	NA	NA	NA	NA	NA	NA	NA	NA	NA	NA	NA	NA	NA
Jeffers	C	M	3	10	59	3	21	70.5	25.0798	26.5625	24.1927	98	35.9005	36.7794	34.5893	107	35.6554	36.446	33.9393	61
Jeffers	C	M	3	10	59	4	NA	NA	NA	NA	NA	NA	NA	NA	NA	NA	NA	NA	NA	NA
Jeffers	C	M	3	10	59	5	NA	NA	NA	NA	NA	NA	NA	NA	NA	NA	NA	NA	NA	NA
Jeffers	C	M	4	11	60	1	23.5	62	35.2574	35.9994	32.4936	120	36.1649	36.8164	35.0439	95	35.9286	36.3997	35.1284	61
Jeffers	C	M	4	11	60	2	23.5	61.5	35.0473	36.3038	31.3585	133	36.227	37.249	35.2545	55	35.99	37.0119	35.14	73
Jeffers	C	M	4	11	60	3	23.5	61.75	34.8918	36.1248	31.5704	117	NA	NA	NA	NA	NA	NA	NA	NA
Jeffers	C	M	4	11	60	4	23.5	62	35.369	36.2027	31.9741	108	36.4275	37.4092	35.8976	66	NA	NA	NA	NA
Jeffers	C	M	4	11	60	5	23.5	61.5	35.2288	36.2381	31.5018	138	36.5836	37.249	35.5493	130	36.1266	37.0178	35.1159	86
Jeffers	C	M	5	15	61	1	28	61	NA	NA	NA	NA	37.3994	38.055	36.8537	157	37.1349	37.896	36.5619	150
Jeffers	C	M	5	15	61	2	28	61	37.9672	38.3197	37.299	182	NA	NA	NA	NA	NA	NA	NA	NA
Jeffers	C	M	5	15	61	3	NA	NA	NA	NA	NA	NA	NA	NA	NA	NA	NA	NA	NA	NA
Jeffers	C	M	5	15	61	4	28	61	37.9705	38.5016	37.3819	243	37.1018	37.7603	36.4665	66	36.955	37.6953	35.8862	130
Jeffers	C	M	5	15	61	5	28	61	38.0419	38.3314	37.5772	174	NA	NA	NA	NA	NA	NA	NA	NA
Juliet	C	F	1	8	62	1	21 .5	73	29.7429	32.1262	26.2589	116	NA	NA	NA	NA	NA	NA	NA	NA
Juliet	C	F	1	8	62	2	21.5	73	28.8974	32.0766	25.617	70	35.6964	36.535	33.6147	143	35.2603	36.2785	32.8359	119
Juliet	C	F	1	8	62	3	21.5	73	29.0938	32.4168	25.8073	83	35.5927	36.66	33.4924	156	35.6111	36.6958	34.2484	142
Juliet	C	F	1	8	62	4	21.5	73	28.9853	31.9661	25.6695	91	35.755	36.7552	34.1937	155	35.3647	36.171	32.9712	109
Juliet	C	F	1	8	62	5	21.5	73	29.0323	31.7416	25.9319	94	35.6478	36.5529	33.633	148	35.6341	36.3382	34.467	106
Juliet	C	F	2	9	63	1	22	72.5	28.1569	31.3953	26.0187	90	35.6086	36.4422	33.788	140	35.6475	36.6389	33.9283	134
Juliet	C	F	2	9	63	2	NA	NA	NA	NA	NA	NA	NA	NA	NA	NA	NA	NA	NA	NA
Juliet	C	F	2	9	63	3	22	72.5	28.3862	31.4514	25.6383	122	35.3772	36.5138	33.3539	140	35.5911	36.484	33.9588	112
Juliet	C	F	2	9	63	4	22	72.5	28.407	31.4078	25.7762	99	35.8124	36.7281	34.2934	148	35.6581	36.6508	34.427	124
Juliet	C	F	2	9	63	5	22	72.5	28.8032	31.8059	26.0187	90	35.6424	36.6567	33.617	140	35.6568	36.6865	33.9953	145
Juliet	C	F	3	10	64	1	22.25	68.75	27.2205	29.0422	25.9892	91	35.5513	36.8302	33.3985	211	35.4955	36.6637	32.4086	98
Juliet	C	F	3	10	64	2	22	68	27.0418	28.6359	25.762	98	35.4355	36.724	32.9397	147	35.8299	36.6466	34.0406	80
Juliet	C	F	3	10	64	3	22.5	68	27.0686	28.7976	25.7966	110	35.6317	36.7329	33.1511	210	35.5507	36.6437	33.7263	120
Juliet	C	F	3	10	64	4	22.5	68	27.063	28.9442	25.6653	116	35.5901	36.7627	33.102	214	35.6943	36.8281	33.7507	106
Juliet	C	F	3	10	64	5	22.5	67.5	27.1204	28.9185	25.7243	88	35.4989	36.7979	32.8005	182	35.4895	36.8098	32.9972	103
Juliet	C	F	4	11	65	1	24	60.5	34.091	35.2503	31.777	169	35.8405	36.8891	34.2035	190	36.0306	36.7762	34.4949	122
Juliet	C	F	4	11	65	2	24	60.5	34.5103	35.3767	33.3861	84	36.0997	37.1561	34.5616	222	36.1233	36.9129	35.172	174
Juliet	C	F	4	11	65	3	24	60.5	34.7247	35.7732	33.1962	156	36.311	37.0494	34.8883	151	35.9058	37.079	34.0028	244
Juliet	C	F	4	11	65	4	24	60.5	34.6529	35.6292	32.4765	93	36.094	37.0731	33.8139	205	36.1014	37.2864	34.1731	181
Juliet	C	F	4	11	65	5	24	60.5	34.6711	35.8271	32.6306	122	35.9941	37.1205	33.887	206	36.3001	37.1027	34.6343	157
Juliet	C	F	5	15	66	1	27.5	61	36.9215	37.3209	35.6205	104	36.7189	37.6699	35.2653	203	36.7902	37.6876	35.2774	176
Juliet	C	F	5	15	66	2	27.5	61	36.6638	37.2202	35.2171	144	36.7025	37.5694	34.4971	130	36.7616	37.5399	34.6912	144
Juliet	C	F	5	15	66	3	27.5	61	36.604	37.0778	35.3557	118	36.7441	37.5399	35.6325	160	36.9087	37.5635	35.5002	131
Juliet	C	F	5	15	66	4	27.5	61	36.7613	37.2617	35.7706	134	36.7908	37.6167	35.4581	212	36.8374	37.664	34.5153	142
Juliet	C	F	5	15	66	5	27.5	61	36.4755	36.8877	35.3497	135	36.832	37.5754	35.44	204	36.867	37.6049	35.3617	130
Luke	A	M	1	1	67	1	NA	NA	NA	NA	NA	NA	NA	NA	NA	NA	NA	NA	NA	NA
Luke	A	M	1	1	67	2	24	56.5	36.1041	36.6	35.1988	156	36.3974	37.3949	34.1823	151	36.345	37.2055	34.1884	165
Luke	A	M	1	1	67	3	24	66.5	36.3668	37.1557	35.1948	172	36.5287	37.4281	35.225	192	36.6337	37.4813	34.2079	156
Luke	A	M	1	1	67	4	24	66.5	36.4672	37.1261	35.2732	172	36.3785	37.3097	35.2792	165	36.5629	37.3926	35.1828	138
Luke	A	M	1	1	67	5	24	63.5	36.4964	37.0699	35.6136	200	36.3642	37.3661	34.5699	183	36.6106	37.514	34.7939	170
Luke	A	M	2	2	68	1	29	41.5	29.0223	34.6304	22.518	140	35.6147	36.6823	33.5906	231	35.4778	36.7179	32.8552	149
Luke	A	M	2	2	68	2	29	41.5	28.9773	35.1196	22.3691	144	35.7325	36.9199	34.0417	238	35.6497	36.8962	33.5295	143
Luke	A	M	2	2	68	3	29	41.5	28.844	35.1196	22.4301	162	35.6711	36.8902	33.993	220	35.491	36.8902	32.7507	160
Luke	A	M	2	2	68	4	28.5	43	29.3609	35.3535	22.5706	131	35.7001	36.8003	34.1198	187	35.3891	36.7706	32.6696	142
Luke	A	M	2	2	68	5	28.5	42.5	30.085	34.9012	22.76	116	35.6913	36.7523	33.9613	141	35.3062	36.4011	32.4845	98
Luke	A	M	3	3	69	1	21	65	33.0243	35.4834	25.0861	156	35.3428	36.411	32.858	168	35.3935	36.6373	32.4948	204
Luke	A	M	3	3	69	2	21	65.5	33.2339	35.67	25.3433	156	35.2841	36.2624	33.0795	195	35.2577	36.5425	32.6615	211
Luke	A	M	3	3	69	3	21	65.5	33.4613	35.7779	25.1456	166	35.3925	36.6378	33.7464	183	35.6362	36.9052	33.9901	183
Luke	A	M	3	3	69	4	21	65	33.4759	35.7774	25.1587	214	35.3644	36.7562	32.1674	192	35.5877	36.6908	33.5934	177
Luke	A	M	3	3	69	5	21	65.5	34.6747	36.1788	26.4826	200	35.5927	37.0535	33.3737	194	35.2999	36.6378	30.9176	178
Luke	A	M	4	4	70	1	23	60.75	36.3969	36.7232	35.7079	99	36.4344	37.6766	35.1246	109	36.5017	37.2453	33.7846	150
Luke	A	M	4	4	70	2	23	59.5	36.0527	36.597	34.8459	170	NA	NA	NA	NA	36.5119	36.9892	35.3404	54
Luke	A	M	4	4	70	3	23.5	59	36.4312	36.8849	35.9608	135	36.5502	37.5599	35.451	145	36.7507	37.4772	35.475	178
Luke	A	M	4	4	70	4	23.5	59	36.5043	36.9383	35.9668	136	36.6342	37.489	35.3848	137	36.5184	37.4713	34.1087	152
Luke	A	M	4	4	70	5	23.5	58.75	36.6748	37.027	35.9606	122	36.6919	37.4828	33.1742	145	36.8143	37.7484	34.4607	164
Luke	A	M	5	5	71	1	23	64.5	35.7966	36.3514	34.7412	90	35.6838	36.7683	34.0494	142	36.2099	37.1245	34.8198	137
Luke	A	M	5	5	71	2	23	65	35.5204	36.2981	33.7878	148	35.7524	36.6498	33.2006	183	36.1103	37.2	33.9767	188
Luke	A	M	5	5	71	3	23	65	35.9622	36.7509	34.4083	134	35.8374	36.6677	33.4395	155	36.2145	37.1724	35.1342	143
Luke	A	M	5	5	71	4	23	65	35.7545	36.495	34.1289	149	36.0507	36.953	34.9713	132	35.9666	36.8461	34.6205	106
Luke	A	M	5	5	71	5	23	65	35.9424	36.745	34.4447	143	35.9364	36.9945	34.6387	148	35.9412	36.9708	34.2201	127
Mary	B	F	1	1	72	1	24.5	50.5	36.1962	36.9773	34.3199	157	36.2103	37.1906	34.5078	213	36.3644	37.1018	34.5805	132
Mary	B	F	1	1	72	2	24.5	50.5	35.8659	36.9298	34.241	200	36.2796	37.2498	34.3078	158	36.036	36.8764	33.0262	102
Mary	B	F	1	1	72	3	24	50.5	36.0803	36.6715	34.9465	80	NA	NA	NA	NA	NA	NA	NA	NA
Mary	B	F	1	1	72	4	NA	NA	NA	NA	NA	NA	NA	NA	NA	NA	NA	NA	NA	NA
Mary	B	F	1	1	72	5	NA	NA	NA	NA	NA	NA	NA	NA	NA	NA	NA	NA	NA	NA
Mary	B	F	2	2	73	1	29	43.5	26.0699	29.0855	22.7058	122	34.5466	35.9199	31.071	171	34.6049	35.5361	32.9175	95
Mary	B	F	2	2	73	2	29.5	43.5	27.0996	31.1285	23.7273	193	34.678	35.9935	33.0356	171	34.2872	35.4897	32.6605	87
Mary	B	F	2	2	73	3	29.5	42	26.5859	31.6515	23.2526	226	34.9263	36.1659	32.3701	151	34.9219	36.0763	33.1762	96
Mary	B	F	2	2	73	4	NA	NA	NA	NA	NA	NA	NA	NA	NA	NA	NA	NA	NA	NA
Mary	B	F	2	2	73	5	NA	NA	NA	NA	NA	NA	NA	NA	NA	NA	NA	NA	NA	NA
Mary	B	F	3	3	74	1	21.5	65	35.7964	36.456	33.3824	144	35.7722	37.0208	34.1022	160	35.7254	36.908	33.7185	141
Mary	B	F	3	3	74	2	21.5	67.5	35.3032	36.363	32.7028	166	35.7601	37.0766	33.7448	203	35.5607	36.6668	32.9304	109
Mary	B	F	3	3	74	3	21.5	68	35.8837	36.5959	33.3846	144	35.7189	36.9881	34.0803	140	35.5029	36.8159	31.4337	114
Mary	B	F	3	3	74	4	21.5	68	NA	NA	NA	NA	35.856	37.0534	34.5115	180	35.6575	36.441	33.9708	81
Mary	B	F	3	3	74	5	21.5	66	35.5736	36.49	30.4567	164	35.8004	36.9624	34.4553	192	35.881	36.8615	34.4128	97
Mary	B	F	4	4	75	1	22.5	60	35.0178	36.0875	33.7081	192	36.0576	37.0815	34.4865	129	36.0347	36.9629	33.8118	74
Mary	B	F	4	4	75	2	22.5	60.5	35.7076	36.3805	34.5051	139	36.1233	37.3484	31.5772	200	36.0209	37.0346	34.4505	96
Mary	B	F	4	4	75	3	NA	NA	NA	NA	NA	NA	NA	NA	NA	NA	NA	NA	NA	NA
Mary	B	F	4	4	75	4	NA	NA	NA	NA	NA	NA	NA	NA	NA	NA	NA	NA	NA	NA
Mary	B	F	4	4	75	5	NA	NA	NA	NA	NA	NA	NA	NA	NA	NA	NA	NA	NA	NA
Mary	B	F	5	5	76	1	22.5	63.5	31.926	34.459	28.0341	126	NA	NA	NA	NA	NA	NA	NA	NA
Mary	B	F	5	5	76	2	22.5	63.5	31.958	34.8283	27.867	186	NA	NA	NA	NA	35.4224	36.6871	33.1663	163
Mary	B	F	5	5	76	3	22.5	63.5	33.2022	34.9371	28.9104	116	35.7505	36.7109	34.5681	157	35.7004	36.9663	33.3807	117
Mary	B	F	5	5	76	4	22.5	63.5	32.3073	35.0819	26.4166	186	35.9647	36.9248	34.7255	147	35.2952	36.0847	33.8145	107
Mary	B	F	5	5	76	5	22.5	63.5	32.9249	35.0457	28.5275	140	35.6316	36.3595	33.2643	162	35.8279	36.7644	34.4408	148
Natalie	E	F	1	8	77	1	24	67.5	27.7518	30.6633	25.1626	90	34.9179	36.3057	32.598	88	34.8208	35.4245	33.7394	84
Natalie	E	F	1	8	77	2	24	67.5	25.9521	28.3425	24.6996	81	35.3119	36.0486	34.2208	122	35.0976	35.779	33.9651	95
Natalie	E	F	1	8	77	3	24	67.5	26.8277	30.305	24.2611	116	35.4107	36.2878	33.8432	150	35.0485	35.815	33.2131	114
Natalie	E	F	1	8	77	4	NA	NA	NA	NA	NA	NA	NA	NA	NA	NA	NA	NA	NA	NA
Natalie	E	F	1	8	77	5	24	70.5	NA	NA	NA	NA	35.9404	36.529	35.1074	98	NA	NA	NA	NA
Natalie	E	F	2	9	78	1	NA	NA	NA	NA	NA	NA	NA	NA	NA	NA	NA	NA	NA	NA
Natalie	E	F	2	9	78	2	24	69	36.3547	37.2942	35.546	130	36.3621	37.3061	34.398	144	36.4792	37.3002	34.8404	150
Natalie	E	F	2	9	78	3	24	69	36.4381	37.2054	35.6301	115	36.3616	37.2409	35.0036	96	36.364	37.2883	34.9734	98
Natalie	E	F	2	9	78	4	24	69	36.8494	37.389	36.3249	113	36.2084	36.9027	35.1907	51	36.3024	37.3594	33.6732	97
Natalie	E	F	2	9	78	5	24	69	36.6473	37.6077	35.9001	172	36.4773	37.3002	35.0821	134	36.5634	37.5723	35.1002	166
Natalie	E	F	3	10	79	1	28.5	52.5	36.6126	37.3001	36.2891	95	37.0835	37.82	35.5701	134	37.0121	37.649	35.486	126
Natalie	E	F	3	10	79	2	28.5	52	36.7482	37.5304	36.1393	131	37.0042	37.6427	35.4676	158	36.9636	37.6663	35.828	95
Natalie	E	F	3	10	79	3	28.5	52	36.7624	37.5304	36.0735	122	36.8274	37.7607	35.2087	99	36.6709	37.5245	35.0518	104
Natalie	E	F	3	10	79	4	28.5	52.5	36.5317	37.2883	35.7983	139	36.8624	37.5663	35.4017	97	36.7216	37.6608	35.5341	113
Natalie	E	F	3	10	79	5	28.5	52.5	36.4279	37.1639	35.8163	115	37.1225	37.9203	35.6422	157	36.9223	37.8024	35.7503	143
Natalie	E	F	4	11	80	1	25	58	35.6125	36.8268	34.8127	147	NA	NA	NA	NA	36.0398	37.0702	33.7801	112
Natalie	E	F	4	11	80	2	25	58	35.9677	37.0346	35.187	141	NA	NA	NA	NA	36.0177	36.9574	34.1213	105
Natalie	E	F	4	11	80	3	25	58	36.1232	36.8327	35.2292	131	36.0491	37.1472	34.1821	118	35.9238	36.559	34.6372	100
Natalie	E	F	4	11	80	4	25	58.25	36.045	36.9517	34.7221	140	NA	NA	NA	NA	NA	NA	NA	NA
Natalie	E	F	4	11	80	5	25	58.5	NA	NA	NA	NA	35.7936	36.9163	33.9695	87	36.3483	36.9282	34.9823	134
Natalie	E	F	5	12	81	1	23.5	61.5	36.2404	36.9051	35.5012	72	36.1015	37.0949	34.5053	184	36.0135	37.166	34.4386	104
Natalie	E	F	5	12	81	2	23.5	61.5	36.2689	36.9229	35.2184	108	36.0921	37.2549	34.2139	183	35.907	36.9644	34.1835	113
Natalie	E	F	5	12	81	3	23.5	61.5	36.2292	37.0534	35.3809	108	36.2103	37.3082	34.4325	203	36.04	37.2963	34.0741	122
Natalie	E	F	5	12	81	4	23.5	61.5	36.2487	37.0534	35.4531	84	36.213	37.243	35.0797	180	36.2309	37.166	35.0073	91
Natalie	E	F	5	12	81	5	23.5	61.5	NA	NA	NA	NA	NA	NA	NA	NA	NA	NA	NA	NA
Princess	A	F	1	1	82	1	23	56.5	27.6662	32.4134	24.4504	105	35.9815	37.1166	34.3227	155	35.6683	36.612	33.6227	139
Princess	A	F	1	1	82	2	NA	NA	NA	NA	NA	NA	NA	NA	NA	NA	NA	NA	NA	NA
Princess	A	F	1	1	82	3	23	56	NA	NA	NA	NA	35.9367	37.2346	34.2434	186	35.4785	36.1704	34.055	80
Princess	A	F	1	1	82	4	23	56	NA	NA	NA	NA	35.932	37.1517	34.3647	164	35.6011	36.4031	33.2921	89
Princess	A	F	1	1	82	5	23	55.5	NA	NA	NA	NA	35.9044	37.2873	33.4447	150	35.5552	36.4085	33.8902	88
Princess	A	F	2	2	83	1	27	46.5	23.1412	25.1041	21.5684	54	34.226	35.8001	30.6778	104	33.6601	34.6983	32.4748	85
Princess	A	F	2	2	83	2	27.5	46.5	22.1871	25.5134	20.726	110	35.0128	36.1076	33.716	164	33.8917	34.9663	31.8456	95
Princess	A	F	2	2	83	3	27.5	45.5	22.3942	25.9203	20.9123	109	34.645	35.7116	32.5563	154	34.1176	35.6156	31.0609	141
Princess	A	F	2	2	83	4	27.5	45.5	21.885	24.8279	20.7474	103	33.8699	35.2128	30.9796	95	33.9457	35.4595	30.7669	97
Princess	A	F	2	2	83	5	27.5	45.5	22.5764	26.0054	20.1955	105	34.4578	35.5856	31.6279	144	33.9821	35.6456	30.4972	116
Princess	A	F	3	3	84	1	21.5	69.5	28.1339	34.3611	23.8342	148	35.81	37.0311	34.3064	228	35.6394	36.6687	33.1468	158
Princess	A	F	3	3	84	2	21.5	67.5	NA	NA	NA	NA	NA	NA	NA	NA	NA	NA	NA	NA
Princess	A	F	3	3	84	3	21.5	67	28.1686	35.5665	23.8339	258	35.5446	36.708	33.8908	173	35.6142	36.5711	33.5368	186
Princess	A	F	3	3	84	4	21.75	65.5	28.9765	35.2028	23.918	179	35.4959	36.6278	33.4668	179	35.5607	36.8121	33.1728	159
Princess	A	F	3	3	84	5	22	65	29.2641	35.6578	24.1488	178	35.6324	36.7924	33.5809	169	35.586	36.834	33.4831	169
Princess	A	F	4	4	85	1	NA	NA	NA	NA	NA	NA	NA	NA	NA	NA	NA	NA	NA	NA
Princess	A	F	4	4	85	2	NA	NA	NA	NA	NA	NA	NA	NA	NA	NA	NA	NA	NA	NA
Princess	A	F	4	4	85	3	23.5	58	31.7597	35.1914	24.565	144	35.5781	36.8245	33.2472	120	35.5272	36.8958	33.388	154
Princess	A	F	4	4	85	4	23.5	58	32.2236	35.6423	24.7307	148	35.8929	36.8958	34.1869	168	36.0708	36.8958	32.3305	159
Princess	A	F	4	4	85	5	23.5	58	32.2038	35.5583	24.9027	116	NA	NA	NA	NA	36.0937	37.2219	33.3452	184
Princess	A	F	5	5	86	1	22.5	62.5	25.6161	28.207	23.9769	82	35.2003	36.3705	31.709	161	34.9957	36.018	33.4778	113
Princess	A	F	5	5	86	2	22.5	62.5	25.6342	28.5526	23.8101	85	35.3355	36.5612	33.141	107	35.4545	36.6266	34.1911	117
Princess	A	F	5	5	86	3	22.5	62.5	25.9279	28.9482	23.7098	85	35.3732	36.6683	33.2023	89	35.4352	36.585	33.2759	123
Princess	A	F	5	5	86	4	22.5	62.5	25.8782	29.0373	23.9169	89	35.4362	36.7813	33.6795	117	35.4002	36.4182	34.2276	78
Princess	A	F	5	5	86	5	22.5	62.5	26.0681	29.1518	24.0636	96	35.4969	36.6207	33.1042	142	35.5136	36.8763	32.8032	166
Sapphire	G	F	1	15	87	1	31	57.5	37.8072	38.2669	37.2036	152	NA	NA	NA	NA	37.6003	38.402	36.6028	225
Sapphire	G	F	1	15	87	2	31	57.5	37.8623	38.4079	37.2273	200	37.5708	38.5253	36.1786	210	37.723	38.4608	36.5908	172
Sapphire	G	F	1	15	87	3	31	57.5	37.8045	38.3668	37.1917	192	37.5038	38.5723	36.2264	200	37.8179	38.4666	36.8292	129
Sapphire	G	F	1	15	87	4	31	57.5	37.9769	38.4901	37.4407	127	37.7587	38.4784	36.6147	176	37.7433	38.3668	36.5789	211
Sapphire	G	F	1	15	87	5	31	57.5	38.01	38.402	37.1561	103	37.827	38.5898	36.728	202	37.6627	38.5195	36.1845	232
Sapphire	G	F	2	16	88	1	31	61.75	37.6482	38.0636	37.1644	145	37.5485	38.2579	36.8314	120	37.6501	38.2108	36.6765	155
Sapphire	G	F	2	16	88	2	31	61.5	37.6597	37.9691	37.2296	104	37.564	38.393	36.4496	176	37.6923	38.293	36.7777	128
Sapphire	G	F	2	16	88	3	31	61	37.4877	37.898	36.9679	135	37.4787	38.1632	36.246	145	37.7179	38.2221	36.688	177
Sapphire	G	F	2	16	88	4	31	60.5	37.6446	38.0274	37.1578	110	37.5392	38.5156	36.2278	171	37.537	38.0922	36.658	240
Sapphire	G	F	2	16	88	5	31	60.5	37.7613	38.1629	37.0033	139	37.6533	38.3335	36.6639	174	37.692	38.3453	36.144	137
Sapphire	G	F	3	17	89	1	24.5	71.5	34.6069	35.7545	33.1562	95	36.1086	37.2279	33.7136	154	36.1024	36.9311	34.4141	180
Sapphire	G	F	3	17	89	2	24.5	71.5	34.6083	35.8385	32.898	94	36.2625	37.376	34.3959	151	36.2455	37.0677	34.9715	180
Sapphire	G	F	3	17	89	3	24.5	71.5	34.6941	35.8985	33.0518	86	36.2149	37.1152	35.0259	157	36.2459	37.1627	34.8566	165
Sapphire	G	F	3	17	89	4	25	71	34.5893	35.9183	32.8811	117	36.2893	37.2832	35.1001	113	36.1144	37.2061	34.4704	247
Sapphire	G	F	3	17	89	5	25	71	34.9747	36.2177	33.0656	68	36.2767	37.3247	34.3247	143	36.3086	37.2654	34.4826	168
Sapphire	G	F	4	18	90	1	29.5	56	38.1414	38.4498	37.5013	107	37.7503	38.4792	34.0191	207	37.6001	38.2854	36.2226	165
Sapphire	G	F	4	18	90	2	29.5	56	38.2675	38.5026	37.6196	90	37.9679	38.6433	36.4138	183	37.6401	38.614	36.3302	233
Sapphire	G	F	4	18	90	3	29.5	56	38.3007	38.532	37.6491	85	37.9299	38.6492	36.7596	241	37.6387	38.4029	36.2166	194
Sapphire	G	F	4	18	90	4	29.5	56	38.146	38.4322	37.1518	95	37.9538	38.5613	36.7596	197	37.5872	38.3031	36.372	192
Sapphire	G	F	4	18	90	5	29.5	56	38.1496	38.4792	37.3474	91	37.884	38.5965	36.2166	182	37.5224	38.2619	36.1927	199
Sapphire	G	F	5	19	91	1	26.5	56.5	35.4359	36.141	33.3818	71	36.3553	37.2005	34.4607	153	36.122	37.1176	34.3453	136
Sapphire	G	F	5	19	91	2	26.5	56.5	35.6966	36.2844	33.9377	52	36.2474	37.2005	34.6304	121	36.1223	36.9811	34.0717	121
Sapphire	G	F	5	19	91	3	26.5	56.5	35.5631	36.0154	33.9865	52	36.168	37.0642	33.828	117	36.1398	36.9692	34.3818	127
Sapphire	G	F	5	19	91	4	26.5	56.5	35.5505	36.141	33.6693	83	36.2399	37.2005	34.5031	108	36.0737	36.9752	34.3757	126
Sapphire	G	F	5	19	91	5	26.5	56	35.5547	36.027	34.041	45	36.1323	37.283	33.9435	183	36.0456	37.0697	34.2539	122
Topaz	G	F	1	15	92	1	30.5	59	38.1095	38.5311	37.1501	139	38.4239	39.1806	36.5848	324	38.3107	39.0054	36.3998	304
Topaz	G	F	1	15	92	2	30.5	59	38.0372	38.6015	36.5729	166	38.4406	39.2565	37.3162	341	38.3029	38.9061	36.8053	236
Topaz	G	F	1	15	92	3	30.5	59	38.0079	38.4372	37.3459	178	38.3577	39.1748	37.1917	358	38.3395	38.9587	36.4834	304
Topaz	G	F	1	15	92	4	NA	NA	NA	NA	NA	NA	NA	NA	NA	NA	NA	NA	NA	NA
Topaz	G	F	1	15	92	5	NA	NA	NA	NA	NA	NA	NA	NA	NA	NA	NA	NA	NA	NA
Topaz	G	F	2	16	93	1	30	61.5	37.3277	37.8786	36.1251	169	37.3382	38.1733	36.0472	177	37.0781	37.8314	35.7351	224
Topaz	G	F	2	16	93	2	30	61.5	37.5411	37.9553	36.8475	221	37.5754	38.0908	36.3464	199	37.0995	37.7546	35.9453	273
Topaz	G	F	2	16	93	3	30	61.5	37.6767	38.2792	36.4898	185	37.4097	38.0732	36.3285	232	37.2527	37.8491	35.9572	215
Topaz	G	F	2	16	93	4	30	61.5	37.4629	37.8668	36.7999	172	37.318	37.9907	35.7832	186	37.3722	37.8078	36.442	174
Topaz	G	F	2	16	93	5	NA	NA	NA	NA	NA	NA	NA	NA	NA	NA	NA	NA	NA	NA
Topaz	G	F	3	17	94	1	24.5	70.5	NA	NA	NA	NA	36.2892	37.2092	34.1398	182	35.9618	36.7519	34.6985	123
Topaz	G	F	3	17	94	2	24.5	70.5	NA	NA	NA	NA	36.4281	37.0847	35.0553	146	35.9267	37.0016	32.299	137
Topaz	G	F	3	17	94	3	24.5	70.5	NA	NA	NA	NA	36.3773	37.1618	34.5287	163	35.7765	36.3405	34.1033	171
Topaz	G	F	3	17	94	4	24.5	70.5	34.9653	36.3106	30.773	122	36.3868	37.0728	34.9949	164	35.9675	36.7162	34.553	154
Topaz	G	F	3	17	94	5	24.5	70.5	34.8943	36.2628	30.9923	92	36.4002	37.0965	35.2303	165	35.8153	36.7042	33.4316	183
Topaz	G	F	4	18	95	1	29.5	56.5	NA	NA	NA	NA	37.8225	38.3798	36.8313	207	37.5221	38.1212	36.3066	162
Topaz	G	F	4	18	95	2	29.5	56.5	37.5077	38.0329	36.6408	125	37.5889	38.1506	36.2289	152	37.5263	38.2212	36.3245	138
Topaz	G	F	4	18	95	3	29.5	56.5	37.3854	37.8973	36.9918	80	37.645	38.3093	36.205	203	37.5393	38.08	36.7004	116
Topaz	G	F	4	18	95	4	29.5	56	37.2627	37.779	36.7774	80	37.6112	38.3265	35.6171	258	37.6189	38.1914	35.6111	247
Topaz	G	F	4	18	95	5	29.5	56	37.4891	37.9088	36.8012	126	37.4844	38.397	35.4667	195	37.5447	38.2325	36.3123	168
Topaz	G	F	5	19	96	1	26	56.5	35.8785	36.5566	34.9973	192	36.2051	37.0738	33.6	185	36.5382	37.364	34.8281	122
Topaz	G	F	5	19	96	2	26	56.5	36.2558	36.8897	35.7376	108	36.5744	37.3285	34.9852	190	36.4864	37.2338	35.2446	127
Topaz	G	F	5	19	96	3	26	56.5	36.2795	36.8065	35.6716	119	36.2795	37.2812	33.3432	182	36.333	37.2871	33.7467	164
Topaz	G	F	5	19	96	4	26	56.5	36.2579	36.8719	35.6055	138	36.4539	37.2219	33.3003	196	36.3231	37.3522	33.6185	183
Topaz	G	F	5	19	96	5	26	56.5	36.2401	36.8481	35.6175	134	36.275	37.3581	32.5934	179	36.4501	37.3995	34.4344	202
Vincent	G	M	1	15	97	1	30.5	60	37.522	38.0438	37.0616	146	37.7135	38.4673	36.6569	180	37.6618	38.291	36.9487	186
Vincent	G	M	1	15	97	2	30.5	60	37.7583	38.1145	37.4176	91	37.8988	38.479	36.6092	238	37.6481	38.2969	36.919	179
Vincent	G	M	1	15	97	3	30.5	59.5	37.6491	37.9845	37.097	137	37.6952	38.5843	36.4359	181	37.6026	38.2965	36.5433	231
Vincent	G	M	1	15	97	4	30.5	59.5	36.7037	37.4824	35.8551	271	NA	NA	NA	NA	NA	NA	NA	NA
Vincent	G	M	1	15	97	5	30.5	59	37.5169	37.8367	37.0076	128	37.5712	38.1962	36.8053	253	37.4701	37.9193	36.34	181
Vincent	G	M	2	16	98	1	30	62	36.5907	36.8656	35.5971	111	37.6513	38.2501	36.6929	225	37.3931	37.7609	36.6333	194
Vincent	G	M	2	16	98	2	30	62	36.7336	37.2044	36.0235	139	37.7712	38.303	36.3766	281	37.4602	38.0028	36.1852	234
Vincent	G	M	2	16	98	3	30	62	36.726	37.151	36.1553	157	37.5313	38.2677	36.4961	217	37.3659	37.8908	36.2151	233
Vincent	G	M	2	16	98	4	30	62	36.7228	37.24	36.257	160	37.7429	38.1501	36.8061	204	37.4113	37.991	36.6691	199
Vincent	G	M	2	16	98	5	30	62	36.6992	37.2934	36.2271	136	37.5354	38.1501	35.9935	190	37.2352	37.9497	35.3441	183
Vincent	G	M	3	17	99	1	24	74	35.4841	35.976	34.438	92	36.0758	36.9546	34.0731	207	36.0022	36.8416	33.2294	151
Vincent	G	M	3	17	99	2	24	73.5	35.6245	36.4659	33.9387	161	36.0616	37.1619	32.0882	190	36.129	37.1085	33.0633	158
Vincent	G	M	3	17	99	3	24	73.5	35.6453	36.4003	33.7861	133	36.1	37.0195	34.468	205	NA	NA	NA	NA
Vincent	G	M	3	17	99	4	24.5	73.5	35.9193	36.5041	34.2392	171	36.5523	37.111	35.5637	110	36.3055	37.0635	34.4337	210
Vincent	G	M	3	17	99	5	24.5	73	36.0145	36.605	34.9121	136	36.4626	37.3121	34.5001	205	NA	NA	NA	NA
Vincent	G	M	4	18	100	1	29.5	55	37.351	37.7133	36.5862	144	37.5849	38.1847	36.5981	231	37.5735	38.1377	36.5922	290
Vincent	G	M	4	18	100	2	29.5	55.5	37.0473	37.4004	36.4911	133	37.6167	38.2968	36.5686	330	37.4627	38.0085	36.4851	232
Vincent	G	M	4	18	100	3	29.5	55.5	37.1906	37.4595	36.4254	130	37.5315	38.2733	36.5984	256	37.3206	37.8553	36.4792	209
Vincent	G	M	4	18	100	4	29.5	55.5	37.187	37.501	36.5388	145	37.6643	38.3085	36.6461	355	37.214	37.9261	35.6048	239
Vincent	G	M	4	18	100	5	29.5	55.5	37.3532	37.7786	35.833	136	37.5888	38.3144	36.6699	231	37.4497	37.9732	36.4135	214
Vincent	G	M	5	19	101	1	24	63.5	35.9699	36.5587	34.3819	79	36.5277	37.5435	34.9994	163	36.2491	37.2418	34.1023	93
Vincent	G	M	5	19	101	2	24	63	35.9882	36.5166	33.9863	119	36.5392	37.4603	35.0896	121	36.1642	37.3183	34.3451	99
Vincent	G	M	5	19	101	3	24	63	35.7469	36.5404	34.7936	162	36.5322	37.5548	33.1672	211	36.5295	37.413	33.9193	152
Vincent	G	M	5	19	101	4	24	62.5	35.948	36.6233	34.5207	154	36.5989	37.4539	34.2901	222	36.354	37.3829	34.0225	164
Vincent	G	M	5	19	101	5	24.5	61.5	36.0369	36.5748	34.5563	112	36.5613	37.3997	35.4076	162	36.2756	37.2577	34.6048	64
